# Supplementary material for: Interleukin 35 induced Th2 and Tregs bias under normal conditions in mice
Source: PeerJ. 2018 Sep 21;6:e5638. doi: 10.7717/peerj.5638 (PMC6152461; doi:10.7717/peerj.5638)
Supplement: Supplemental Information 1 — The expression of Il2, Il10, and Foxp3 in splenic T cells following rIL-35 addition for 24 h in vitro. [file peerj-06-5638-s001.zip]

Archive with 3 entries (3 files):
- Foxp3 in vitro.png
- Il10 in vitro.png
- Il2 in vitro.png
