# Supplementary material for: Interleukin 35 induced Th2 and Tregs bias under normal conditions in mice
Source: PeerJ. 2018 Sep 21;6:e5638. doi: 10.7717/peerj.5638 (PMC6152461; doi:10.7717/peerj.5638)
Supplement: Supplemental Information 2 — The mRNA level of Il2, Ifng, Il10, Gzmb, Prf1, and Foxp3 in vivo. [file peerj-06-5638-s002.zip]

Archive with 6 entries (6 files):
- Foxp3 in vivo.png
- gzmb in vivo.png
- IFN in vivo.png
- IL10 in vivo.png
- IL2 in vivo.png
- prf1 in vivo.png
