# Supplementary material for: Interleukin 35 induced Th2 and Tregs bias under normal conditions in mice
Source: PeerJ. 2018 Sep 21;6:e5638. doi: 10.7717/peerj.5638 (PMC6152461; doi:10.7717/peerj.5638)
Supplement: Supplemental Information 3 — Raw data exported from theIllumina’s Eco Real-Time PCR System and calculated for data analyses. [file peerj-06-5638-s003.xlsx]

## Sheet: Sheet1
Sample Name	Assay Name	Relative Expression
WT	Il2	0.902655
WT	Il2	0.927604
WT	Il2	1.19431
IL-35-0-24h	Il2	2.5844
IL-35-0-24h	Il2	2.45674
IL-35-0-24h	Il2	2.82316
IL-35-10-24h	Il2	2.12607
IL-35-10-24h	Il2	2.38675
IL-35-10-24h	Il2	2.15068
IL-35-30-24h	Il2	1.77963
IL-35-30-24h	Il2	1.8762
IL-35-30-24h	Il2	1.95265
IL-35-50-24h	Il2	1.46849
IL-35-50-24h	Il2	1.35547
IL-35-50-24h	Il2	1.20185
WT	Il10	1.11315
WT	Il10	0.921047
WT	Il10	0.975359
IL-35-0-24h	Il10	0.782831
IL-35-0-24h	Il10	0.727672
IL-35-0-24h	Il10	0.715955
IL-35-10-24h	Il10	1.56246
IL-35-10-24h	Il10	1.50619
IL-35-10-24h	Il10	1.69416
IL-35-30-24h	Il10	2.37453
IL-35-30-24h	Il10	2.5322
IL-35-30-24h	Il10	2.34576
IL-35-50-24h	Il10	3.19179
IL-35-50-24h	Il10	3.05359
IL-35-50-24h	Il10	3.03795
WT	Foxp3	1.1316
WT	Foxp3	0.972933
WT	Foxp3	0.908289
IL-35-0-24h	Foxp3	0.251381
IL-35-0-24h	Foxp3	0.257768
IL-35-0-24h	Foxp3	0.308294
IL-35-10-24h	Foxp3	0.413169
IL-35-10-24h	Foxp3	0.434534
IL-35-10-24h	Foxp3	0.369866
IL-35-30-24h	Foxp3	0.75204
IL-35-30-24h	Foxp3	0.763658
IL-35-30-24h	Foxp3	0.864513
IL-35-50-24h	Foxp3	1.82285
IL-35-50-24h	Foxp3	1.74392
IL-35-50-24h	Foxp3	1.73499
