# Supplementary material for: Interleukin 35 induced Th2 and Tregs bias under normal conditions in mice
Source: PeerJ. 2018 Sep 21;6:e5638. doi: 10.7717/peerj.5638 (PMC6152461; doi:10.7717/peerj.5638)
Supplement: Supplemental Information 4 — Raw data exported from theIllumina’s Eco Real-Time PCR System and calculated for data analyses. [file peerj-06-5638-s004.xlsx]

## Sheet: Sheet1
Sample Name	Assay Name	Relative Expression
PBS	IL2	1.01311
PBS	IL2	0.996565
PBS	IL2	1.10526
MSCV	IL2	2.44182
MSCV	IL2	2.58118
MSCV	IL2	2.74607
MSCV-35	IL2	1.05762
MSCV-35	IL2	1.23367
MSCV-35	IL2	1.1855
PBS	IL10	0.994325
PBS	IL10	0.980669
PBS	IL10	1.37384
MSCV	IL10	0.542725
MSCV	IL10	0.493565
MSCV	IL10	0.640869
MSCV-35	IL10	3.14568
MSCV-35	IL10	2.70889
MSCV-35	IL10	2.44226
pbs	ifnr	1.12103
pbs	ifnr	0.970461
pbs	ifnr	1.06251
mscv	ifnr	2.00841
mscv	ifnr	2.27455
mscv	ifnr	2.0996
mscv-35	ifnr	1.09666
mscv-35	ifnr	1.34593
mscv-35	ifnr	1.38191
pbs	gzmb	0.992616
pbs	gzmb	1.05898
pbs	gzmb	1.25867
mscv	gzmb	1.60792
mscv	gzmb	1.67813
mscv	gzmb	1.74388
mscv-35	gzmb	0.720442
mscv-35	gzmb	0.82916
mscv-35	gzmb	0.666119
pbs	prf1	1.00047
pbs	prf1	0.937468
pbs	prf1	1.14964
mscv	prf1	2.31285
mscv	prf1	1.79154
mscv	prf1	2.44558
mscv-35	prf1	1.47665
mscv-35	prf1	1.17201
mscv-35	prf1	1.25266
pbs	Foxp3	0.870764
pbs	Foxp3	0.952724
pbs	Foxp3	1.21382
mscv	Foxp3	1.29717
mscv	Foxp3	1.28726
mscv	Foxp3	1.38268
mscv-35	Foxp3	2.18682
mscv-35	Foxp3	1.96442
mscv-35	Foxp3	2.13472
